# Supplementary material for: Ecology of Subseafloor Crustal Biofilms
Source: Front Microbiol. 2019 Aug 28;10:1983. doi: 10.3389/fmicb.2019.01983 (PMC6736579; doi:10.3389/fmicb.2019.01983)
Supplement: Supplementary file 2 [file Data_Sheet_2.CSV]

The full 63MB file for this data is available at:
https://github.com/Arkadiy-Garber/taxonsluice
orf	bin	1362A_read_coverage	1362B_read_coverage	localization	OTU	KEGG_gene	KEGG_path	KEGG_family	KEGG_system	metabolic_hmm(from_Anantharaman_etal_2016_ncomms)	sequence
1_1	metabatBin-sensitive.39.fa.contigs.fa-contigs.fa	71429	14468	unknown	unknown	coxA; cytochrome c oxidase subunit I [EC:1.9.3.1]	00190 Oxidative phosphorylation [PATH:ko00190]	09102 Energy metabolism	09100 Metabolism	NA	MGPREKLALRYVLTAVFWLGVAGIEGMLMRLRLIDLFTDIYVPEHFYSMMTVHPYVGIYGWAYMAVMGAFYYLVPKVLNKELYSERVANLSYWVMTLGVLITWLSGFLFNFAALYTLYWPLPVERFPPTSILVFSIGTIMIFSSVLMFFFNMFATIFLPSRDAGGAGYVAKELLTLAFNIDKIKAVGKGIKNYLPKVYAYPVFIVGVFRGCVDTTLNALTMAAISVLLGVYSLAGLANINLPATLVDPLIYKNVFWWGLDLIADGNVLIFTAATWYFLTPVLVGRKLYGEQVVRTVILADLVXSLFVWNHHMLADTPQPLILQIQGQIFTWGELITMGLTMFAVLMTIWLARPVKYSTPLKFMILSILGYAIGGSAGIMQANYALNRYLHNTQWVIGIH…
1_2	metabatBin-sensitive.39.fa.contigs.fa-contigs.fa	28792	4754	unknown	unknown	coxB; cytochrome c oxidase subunit II [EC:1.9.3.1]	00190 Oxidative phosphorylation [PATH:ko00190]	09102 Energy metabolism	09100 Metabolism	NA	MYIQQVVEMFYLTLVAIYIVFIISFIYVTSRGKPSKMATDGGEEEHRGMDKAEKTWFAILITIAIIGNALLLSPLIPSANMALWTKAEPMQTYTITIEDYQFHLPEKPMRVAAGVPVEFVVLSNDVTYGFGVFREDGSLVFQMQVVPGYENKIVWIFDEPGVYTIRSTEYSGPEHSSMVVYDAIVVEEGG*
1_3	metabatBin-sensitive.39.fa.contigs.fa-contigs.fa	52324	7780	unknown	unknown	arsA; arsenite/tail-anchored protein-transporting ATPase [EC:3.6.3.16 3.6.3.-]	02000 Transporters [BR:ko02000]	09131 Membrane transport	09130 Environmental Information Processing	NA	MAGLKKLFEEKPNLRFIFTGGKGGVGKTISAAGIAYHYASDGKKTXLASLNPVHSLTSLFRQDLTGGSIKKVEGTENLYAIEVEIDDVVQRYKENIAKRIREFMKWADIPIDPQPFVDIATTNPAFQESAMFDKMMDIVLEEGQNFEKIVFDTAAVANAVRLIGLSKIYGLWLQRMIKSREEALSLRVKXSFRKEKVMEEIKKXPLMADLISLHEKFTKVRXMXLNKDETAFFFVTLPLSLPIAVVKRFIKMVTAYDIPVGGVIVNQIIPKAVVGKTTSEYVKNQYEQQLHYMKIIQDDLGDIVVSYIPTYESEVVGVDMVRKVAEDMISYIPDFMDELS*
1_4	metabatBin-sensitive.39.fa.contigs.fa-contigs.fa	49675	9659	unknown	unknown	arsA; arsenite/tail-anchored protein-transporting ATPase [EC:3.6.3.16 3.6.3.-]	02000 Transporters [BR:ko02000]	09131 Membrane transport	09130 Environmental Information Processing	NA	MIKLKGLSKFFEEHPDIKVVIFAGKGGLGKTTCSAALAYHAAVNEGRNVLCFSTDPQASLSDIFEXDLFGKGVVEVAPNLNVVEIDADKRIAEYXEEIRNKIKEMYGMXXLPPEIDEYISSTSXEPAMYESATYDAMAELVAEGSYDLYIFDMPPFGHGVRMVAMAEILTAWVEKLAEAREEARKYEAVAATLRGSKVSEDEILKELMLIRDKMKAFTDLLVDSRKTAFFMVLVPESMAILDTERALEMFNDLGITLSGVVLNRVYPRELLEDPSIPDFLKNKIKGQDEYLEEIKDKFGDYLVAVLPTYEREPKGLEMLKRVAHDLMFSKLTI*
1_5	metabatBin-sensitive.39.fa.contigs.fa-contigs.fa	14956	1916	unknown	unknown	hypothetical	hypothetical	hypothetical	hypothetical	NA	MFKRKKDKDKEKENKKASGVKGILYGMALHGSVTAFLRTRMYMEHLFMLMTLGDMLGFPVIPPYYSLRLLPYAVPNIKSWKARLFRERDFTDMFTG*
1_6	metabatBin-sensitive.39.fa.contigs.fa-contigs.fa	81961	14274	unknown	unknown	cstA; carbon starvation protein	99995 Signal transduction mechanisms	09193 Cellular processes and signaling	09190 Unclassified	NA	MSDVLSTPSLWVLGALIAYAFTYFVYSKWVDEKVWEVSADRTTPAHMYMDGVEFFPVSKSVLWGFQFKSIAALGPILGPFIAISYGWLPALIWIILGNMFIGWAHDYSSIMISXRNEGRSMXPLVYXXXGGDRPRTILXXYLXFYLXXISAVFIYLIALFWNVFPGTFXATVIVFIAALIVGQMLYKYQMNVYTVTIFAIIMIAIAVWVGAAVPWPPKDFLGPDYTMLTWSLILAVFLFFAALASMPTFITPMNFISAFPAIGGVIILIIGALLTPLTGISLGQPSIGKFDVLIGNIGPGPIFPVLFVSIACGAVSGWHSLVGSSTTAKQLDVEIDARPVGAXAMLTXGLLALSALAAYMIXPXGSDVFQKGKVAAFVTGAKELAAAYLGGEAMLPFWA…
1_7	metabatBin-sensitive.39.fa.contigs.fa-contigs.fa	16193	1701	unknown	unknown	hypothetical	hypothetical	hypothetical	hypothetical	NA	MTTLKKIIQSFREFLFGAFYMDLYRDSARMAREYKDFINLLLLGEFLGLPILSTSITLRLIPYLYGDLANWKRRQLAEKDVTDEVPDIM*
1_8	metabatBin-sensitive.39.fa.contigs.fa-contigs.fa	29402	4840	unknown	unknown	hypothetical	hypothetical	hypothetical	hypothetical	NA	MSSDENSFGAIAAANSLFGVINFIVLSLPNGWKLVADRIPPEVDKIFRRGNVKWALEGQARSIAVYPEGAVEVNITIVEGNKVRSSGIETIINGHKGYYGTRRIRRGLLRKREYEVVDIVFYCEETNRTIRLSLVSRELERHVDAILEAVSRSVCH*
1_9	metabatBin-sensitive.39.fa.contigs.fa-contigs.fa	31211	4840	unknown	unknown	hypothetical	hypothetical	hypothetical	hypothetical	NA	MDTGFIAITLLAFGFVGWYGAGSLFNRYKSKKMLKTVAQHLKKYRGSKEVTPLGSSGFIIDMDKPTDKIKKLSLGIVLSKRELPINWIVDYIRGKRDTLTIKAVFNKKPGYDADIYRLDNYYGKILHKKVAKDRYRELGGVYLYPGDAIKKGKVKNAVRFMEREKGVWWISLKREGVHLIITANPRVVDNLGSIMRLIEDLS*
1_10	metabatBin-sensitive.39.fa.contigs.fa-contigs.fa	25449	3721	unknown	unknown	hypothetical	hypothetical	hypothetical	hypothetical	NA	MFLVMIYTIGHSNRRLEELINILRKYSIEVVIDVRRFPSSRKYPWFNKENLEGSLVASGIGYRWLGDLLGGYRRGGYRSYMDTDSYKRGIQELMSTVSGNTVAIMCSEKLWFKCHRRFISDTLVEMGYKVVHIIESDKTYTHKLRTGEVGHE*
1_11	metabatBin-sensitive.39.fa.contigs.fa-contigs.fa	29399	6493	unknown	unknown	hypothetical	hypothetical	hypothetical	hypothetical	NA	MSRAGDITYIFLPFILWILTFVVLREYFLILMMVSTSILGFLTLLFYREKVFWGDAKKNIIIGASMAISLYFVFVVGDVATAVIGLHAYVEDVYSMINTVSNTAGLVFGLVWIGVMEEIYWRGGLQGLFAGKYGGYQWLVSTVPYTLVHVATLNPILVLAAFIVGLAMGWTAYRYGIITSSIAHVIWILLVVVIAPPTFLSF*
1_12	metabatBin-sensitive.39.fa.contigs.fa-contigs.fa	45295	6867	unknown	unknown	hypothetical	hypothetical	hypothetical	hypothetical	NA	MYRPTNDSLTCXTKDKCKYLLFREPVDPMLFQEQYDSYLELLEQLGVEVLLLNDLMDEIGWHPSFVXPNMFFMRDVIGVLEDKILISNMRYEARRYEGLIAKEXLETAGWGDCHLFTGSDYFEGGDLLYLNEDTVMVGYGPRTSFSAAYKIGEMAVYMGKNAFLVSLPHYKVHLDGTMMPMDDSLVVAHIPSIRFYPSMIMYKDGDFDIVYIYDYLMENGYDIIGVSDEENETFGANLVVVKEGLVISYSWNNEVIKNLEEVGIEVVPFDGSEFMKAGGGLHCVFNTILREK*
1_13	metabatBin-sensitive.39.fa.contigs.fa-contigs.fa	39585	7791	unknown	unknown	hypothetical	hypothetical	hypothetical	hypothetical	NA	MRGIGNRLRIVFAATGFNLLFEYSMRGVNNLLAKPILMIFLMGIYFSYFMLVDDLIRRYRLRDYHLVVIGFTFGCLSSLILPGSVTTPPTYLGINWINLIYVNIGWWGIVQGIITFYIATRITPRRWDTIPLSRIWWIAFSIAIIGIYLVFRIYARNIQAIEPVGIRLLIIFSIIGVLVLRKLVTDTEREIPKYSPIIFMDIVSISTIAVFILSSIFLSHGPTWISIHYVNLPALRLITIWTLIVSVVVVIYRVLSSKEIPV*
1_14	metabatBin-sensitive.39.fa.contigs.fa-contigs.fa	47371	6681	unknown	unknown	proC; pyrroline-5-carboxylate reductase [EC:1.5.1.2]	00330 Arginine and proline metabolism [PATH:ko00330]	09105 Amino acid metabolism	09100 Metabolism	NA	MYNGISIIGAGIIGGAMARILARKKIINKIIATRRNLDKIRDLEELGVIITSDNVWAVENSDVAIISVKPNALANVLKEIRDVARGKLLISVVAGVPINLIEDMLPGTRIVRAMPNIAVLVGESFTVYSFSKNVTDEDREFTDILFSSMGVAIEVEEKYINAYTGLTGSGPAYMSTFIEAMVYAGLKVGIPRDIALLGATQVAIGTGKLIRDGGMHYAKIKEMVVTPAGTTIEGLFELEEIGLRRGLMKAVYAATQRAEDISKNKNNTD*
1_15	metabatBin-sensitive.39.fa.contigs.fa-contigs.fa	109704	14527	unknown	unknown	VCP; transitional endoplasmic reticulum ATPase	05134 Legionellosis [PATH:ko05134]	09167 Infectious diseases	09160 Human Diseases	NA	MMRVAEGERIDVGNMRARLSSRDREKLGVQVGDLIEISGNKRTVARVWPSRIEEEGVIRIDKYIRRNAGARIGDTVKVRKVETKGIRKLTIAPSVPIRFGPDFINYVRDRLLNMPISRGDVIIIPVLGQALEMIATQVLPGPYGVVDENTEVVVRKEPVKEEERRIPKVTYEDIGGLDKEIQRIREMVELPLRHPELFKHLGIDPPKGVLLYGPPGTGKTLLAKAVANESGAHFIAINGPEIMSKWYGESEAKLREVFKEAQDNAPSIIFIDEIDAVAPKRGEVTGEVEKRVVAQLLSLMDGLESRGEVIVIAATNRPEDVDPALRRPGRFDREIQIGVPDRKGRREILEIHTRNMPLADDVDLDKLAEVTHGYVGADLAALAKEAAMHALRRFLPEID…
1_16	metabatBin-sensitive.39.fa.contigs.fa-contigs.fa	67614	11199	unknown	unknown	E3.3.1.1; adenosylhomocysteinase [EC:3.3.1.1]	04147 Exosome [BR:ko04147]	09141 Transport and catabolism	09140 Cellular Processes	NA	MPSLVKDIDLAPKGEVQVDWALHNMPVFHVLYDEYLDKKPLKDVRIAMALHVTKETGVLAKFLHDLGAEVSLAASNPLTTQDEVAAYLASIGINVFAWRGETEEEYFEMLNQVLDIEPMIVVDDGGDLHALIHRKRREVIPXIIGGTEETTTGVIRLRAMEKEGVLAYPVIAVNDTPTKRLFDNKYXSGQSTIDGILRATAVLIAGKTVVVAGYGYVGKGVAIRARGMXAKVIVTEVDPVKAIEAHLDGFRVMPMSKAAEEGDIFITCTGMKDIIRREHIEXMKDGAMLANAGHFNVEINIGDLENXSVSKRMIRDYVEEYKLKDGRRIYLXGEGRLINLVAAEXHPPDIMMNSFANQFLSMLYLLENKDRLEKKXYDVPREVDYMVANYXXRGWGIEI…
1_17	metabatBin-sensitive.39.fa.contigs.fa-contigs.fa	39805	188	unknown	unknown	hypothetical	hypothetical	hypothetical	hypothetical	NA	MKKASLFGVAILLVILLSIPISIYTSYFTQPPEEDTQAVLDFILRFSSQYEELVDEWSRSTSEYDTIPHIIAKIHVLSGVVNIKGADEGVLYDVKAYSKIGLFTGRSEPRVNVKEFLYEDALILIIRIESGFIDIQLSTDTLWKLDVEMTSGVADINLDSLDDTTVNIGVSSGLVNMDIDYKYMHNTPVNLLLSSGVLNVNIHPPSGVHPSVHGAVYSGVVSVEYYGASKSYFSDFDISGDEASAVYIVIESGYCDMSISFKE*
1_18	metabatBin-sensitive.39.fa.contigs.fa-contigs.fa	32934	0	unknown	unknown	hypothetical	hypothetical	hypothetical	hypothetical	NA	MKYVEIVGGLLLNPREYTRLVTREKNPFIQGFFTVILTSLGVSFLSSAVVWKLMPIWIRLMGFSIAGASYVYVAIQMLIPTIVLSSIICWVLWGTLTHFLALALGGGAELTSFLGLIGYSWATQFLILLALFFFPIYPPATLYLIPFAVAGSFIWALYVNINVVQELYILSRKEAVIATLAPPLAFTILYIFSILIQYALSLTEVLL*
1_19	metabatBin-sensitive.39.fa.contigs.fa-contigs.fa	65813	4568	unknown	unknown	mtaD; 5-methylthioadenosine/S-adenosylhomocysteine deaminase [EC:3.5.4.31 3.5.4.28]	00270 Cysteine and methionine metabolism [PATH:ko00270]	09105 Amino acid metabolism	09100 Metabolism	NA	MNIIIEDGIIVSEEIIHRGSVVIEDNRIIDVGPSEEIRRKYSASGYVKIDARDKIVSPGFINAHTHIAMTLLRGYADDLHLQEWLEKWIWPYEAKMTDRDIELGALLGSVESLLNGVTTVCSMYHYHKEHNEASASLQVGLRMVMGVAMFSWDVEGSIKNVEDALNRWHGREGLVKVSLSPHAPYTVSPELWVEAERIRREADERLGSKGSVVITTHILEDWREPEIVKNQFKVDIPSGSIYLYLDKLGVLSPSFTAAHSIHMNEVDYEVASRRGVKIVHNPVANLKLGMGVANVPKMHEYGMTVGLGTDGPASNNTLDLIETMKYASLLPKGLYRDPTLLNAKKVFEMATVDGAKTLGYGDLGLIKPGYLADIIIIDRKRVNLTPLYDVYSHTVYAMR…
1_20	metabatBin-sensitive.39.fa.contigs.fa-contigs.fa	38040	7716	unknown	unknown	mtaP; 5'-methylthioadenosine phosphorylase [EC:2.4.2.28]	00270 Cysteine and methionine metabolism [PATH:ko00270]	09105 Amino acid metabolism	09100 Metabolism	NA	MAVGLIGGSGLERLIEGDKSSLVATPYGDVYVVSGEINGVEVFFVSRHGPHHEHPPHRVRYRANLYALKKTGVEKIIATSAVGSLLEEMPPGSLVVIDQFIDFAKRHITYYDDVVVHVDVTRPYCPSMNRVLFEAGRRVKAPVRMGGTYICTEGPRFETPAEIEMFRMLGASVVGMTNVPEVVLAREIAVHYSLLAVVTNYAAGMQSRVSQEEVVEVMSRAEENVKRLLYEALPRIDELSVEDDCILYREYAEKYIMGR*
1_21	metabatBin-sensitive.39.fa.contigs.fa-contigs.fa	19824	2547	unknown	unknown	EIF2S2; translation initiation factor 2 subunit 2	03012 Translation factors [BR:ko03012]	09122 Translation	09120 Genetic Information Processing	NA	MTELAGKKAYLKMLEEAYSKIPETGVREMASRFRIPQVRLFYQGKSKTIFVNFKEIAEYLNRDSEVIRKFLARELATPATPSNERLILHTRVDPQTLQNTVEFFIKRYVKCPVCGGYDTRLLKKEKALIIKCEICGAESPVPPIK*
1_22	metabatBin-sensitive.39.fa.contigs.fa-contigs.fa	13879	2121	unknown	unknown	hypothetical	hypothetical	hypothetical	hypothetical	NA	MTQGDKLRETEFYLDIRENPEYGVFITVYDKEVIEGDTFLKGKGYTKVSSGKDLIDELRGAVSIIFYGEKAVELGISLKYIHPDAVGVQKGVRTAIYIRTF*
1_23	metabatBin-sensitive.39.fa.contigs.fa-contigs.fa	17502	2549	unknown	unknown	EIF1A; translation initiation factor 1A	03012 Translation factors [BR:ko03012]	09122 Translation	09120 Genetic Information Processing	NA	MGKRKILSEKDLKDTPLPSEGQMLGIAKKILGAGRVLVLCADGKERVCRIPGKLRKRVWIRVGDAVLVELWGFQEDKKGDVVGRYTKAQKQWLIENGYLPEWLG*
1_24	metabatBin-sensitive.39.fa.contigs.fa-contigs.fa	42588	6975	unknown	unknown	RIOK1; RIO kinase 1 [EC:2.7.11.1]	03009 Ribosome biogenesis [BR:ko03009]	09122 Translation	09120 Genetic Information Processing	NA	MIGGQEEKAFKKLDKKIDQFIREYRMRIKDSDEREIVEEVFDRNTLMTLYHLMNEGYIDELYGVVSAGKEARVYSGVDSSGNPVAIKIFLTLTSEFRKSRMKYIMGDPRFEGIYNSPLKMIHAWASKEYKNLVKAYNAGVYVPRPIAHAKNIIVMEFIGDGFEPAPTLREYKNLSERILYQVLRQIRLLYQKAELVHADISEYNIFYYKRKPILFDFGQAVVTTHPMAESFLIRDINNILNFFRSRHIEVNLTLDDVLEYVRGSRDAV*
1_25	metabatBin-sensitive.39.fa.contigs.fa-contigs.fa	27227	4509	unknown	unknown	KRR1; ribosomal RNA assembly protein	03009 Ribosome biogenesis [BR:ko03009]	09122 Translation	09120 Genetic Information Processing	NA	MQYKIGIYPDRLGVLIGKKGAVKKRIEELTGTKLEIDSKSSTVTIIGDDLNSMLTAQNIVKAINYGFSPEKAFKLLDPDYTLHIIDVFTYLRKRDENNLKRVMGRIIGEKGKAKRILEETTGTDISIYRNYVAAIGLFEDILVLDEAVRKLIKGLPHRVVYEYLYNTRSMRKMGLRKW*
1_26	metabatBin-sensitive.39.fa.contigs.fa-contigs.fa	79006	9887	unknown	unknown	top6B; DNA topoisomerase VI subunit B [EC:5.99.1.3]	03032 DNA replication proteins [BR:ko03032]	09124 Replication and repair	09120 Genetic Information Processing	NA	MVREVYKEASPSEFFYRNRQLAGFSNPSRALYTAIRELFENSLDACELHRIKPNILISLRHIESTSSNTAIYKLYIQDNGSGIPKEYVLDALGKIFFSSKYILRQSRGTFGLGGTMAILYAQATSGKPVKVVTSTGGKYIVSYVFQIDIDRNRPHVISQKTIRNNLKWRGTILELYLEGNYPHASRYIVSYFKHTAAITPYADITFIDPDGNLFYFPRTVGIMPEPPKETLPHPHGIDLETLKRMIKRSPKSMTISEFLMKNFHRVGKMIAKKFLRYAKIKGNLRLGEMDNTLIEKLYRAMKTFDGFISPSSDVLSPIGERIFKEGILKEFNPEYIDVVTRPPSSYEGHPFIIEAALVYGGSIPGSPGEIVLYRYANKIPLLFDEGSDVAAKVLNNINM…
1_27	metabatBin-sensitive.39.fa.contigs.fa-contigs.fa	62861	11013	unknown	unknown	top6A; DNA topoisomerase VI subunit A [EC:5.99.1.3]	03032 DNA replication proteins [BR:ko03032]	09124 Replication and repair	09120 Genetic Information Processing	NA	MTYIGILALNIFNWNLIDGWLDMARKRRKKVQSKRREETIKALTDLGNRIYNMMRNGEFPYLKLPSRSVSNIIYSEEERGYVLGSKTKVRSAANFMHLKKFAQFVWIAYFTKELLVNKKTSTLRDVYYSSQAYGVDFEEQSESDELIMDLESLIGRPREDMNIFPAERAAIFGDLTIEYTVPGYEGKKINLTTHPDGLMIGHSLRTSEFVETSAERVFVIEKDAIFNRFIEERIYQKYKAILISTSGQAPRAARYLIRRLNQELGLPVYIFTDGDVWGLHIAGVIIYGSANSAHVRDLHTPDAKWIGVWASDIEKYKLPTDPFTEVDMKRLQELMRDPRYKGDLWQRELEKFRKLRKKSELEAFSRYGLTYIVDTYLKNKMEEINSL*
1_28	metabatBin-sensitive.39.fa.contigs.fa-contigs.fa	10536	1316	unknown	unknown	hypothetical	hypothetical	hypothetical	hypothetical	NA	MSDLDPRTKMLVRTMGFIIFLVGLIAIYLGYTSSTLDAAHVLATYLFGILTVVVGTFLIIAKYEKISL*
1_29	metabatBin-sensitive.39.fa.contigs.fa-contigs.fa	37469	6484	unknown	unknown	hypothetical	hypothetical	hypothetical	hypothetical	NA	MVADASFPLKLGTMVLDGKKNIYGFELVVRNRPGILYVIGKEFKDRNINILHIMHSDTTKDVVNIYVVGDFSEAISSPEELIREFMENKDLFIKVSLAKKALDFIFSTSLFPIMINFNRVVVIGPAFIEGILHNLRKNLGHEMALSILYHLGYSIGQQGFTRYAVPLKLTPEKLDDLMALIDALFVSHGWARVKKYEVRGNEIIIDFEDNWECSFQDKEDPFGSHFFKGVLAGIFQRLYNKQVEIKEVKCITRGDDVCRFEIKILK*
1_30	metabatBin-sensitive.39.fa.contigs.fa-contigs.fa	8286	2906	unknown	unknown	hypothetical	hypothetical	hypothetical	hypothetical	NA	MFVSSMWRYLVNLIAVVFAVAILYNILGSIGTPLEGFIGSLWSMMILTLVVILAIYVVVKRFRKLF*
1_31	metabatBin-sensitive.39.fa.contigs.fa-contigs.fa	93776	15096	unknown	unknown	hypothetical	hypothetical	hypothetical	hypothetical	NA	MXWDFVRFVXELGXLGDLLERXVEGLRSGVDLGSLVRYLDVGLAEEFARGFFXPGDYFVLGIDGSMDHRERLEVVVLYISVAGFRCGFHVDEGGRVCVDLDGVERDGKYTASAIIPLWFEDINEVLKQYEVGLTRSIEAAIEGIPFSIMTFGEFYMGYKAAGENDDIRVVIYDRPFASSIHPFQRDLRRIIFREKGGFFTKFSYDGVRLTKTDLLLGLYLGPDLYDIPFRGPYKVYSVIQHIIRLGGRASLRELEKRFGVGREKIIKALEKLDREVLDKTLLDNVTNAEILLNPNVLGYWDRIRRLIDIVGVNIFMNPKGRHPLYFEESEAWIGTRELNSITLFTIYETVKNAIEKRKLIIGIGKDTYVTDITRAILPLTNHMEITKTSEPPVKSDKPL…
1_32	metabatBin-sensitive.39.fa.contigs.fa-contigs.fa	86323	17043	unknown	unknown	uncharacterized protein	99997 Function unknown	09194 Poorly characterized	09190 Unclassified	NA	MSGEIFHRLDDKFEGKLRHYSIEKRSARLRGEDVVFSEGIAYIDALFDLEIFDHLHEPNLIGIERTLSNGETVYIVFEVIGVRPRHYEMPSLTSEVPPILKWEYLKNISESWVSGGENWMEIMAVHTGYMMEINGDQLVFEXTRLSPLVGSQAHIMSENVIKEMVCKDPGEKYVDDIGVLIGYNIPLTIDIYSLFKYHTGIFGFTGSGKSNLTSLLIRKVLENIPDIKIFIFDLSGEYTVHLLDIILSRECPVYTDEPLHKDRFAEAQVIPESVLDEVDEEELRRLMLDTSLNKITLRERSLTVGSFKKFLETCISDDKPHINTLVYKGLEAVEELPDNLDFYSVINEEGYSDIKIGVIEVLEGIKGGLSPKSNLFKTCEAMLYTINNYTPTEKKGKGI…
1_33	metabatBin-sensitive.39.fa.contigs.fa-contigs.fa	72312	10062	unknown	unknown	hypothetical	hypothetical	hypothetical	hypothetical	NA	MSPMYSPSVFLRRFXEXXKTSKXFIXXXXQXIXLAXLNTLIILRALEXGXGPIGISYITMSSILSYLLVSXVSPRLIYRKDLVRYSLQAAYLALSTSSIMLAIDNRLMLLGSSIAVFTSSYIIYYTIYVSIKNNGVRDKASYISRFETIGGFSWLTGLILGLILTSLFSLRMIPILISIIPFIGLLYSFYYYGVPSYNGGLRKTIRIPVRILFSLRSLPIHSPVKTIRNAVSDVSVSLKYFMLSVFLIQVSISLAFTHLIPYVKSLGFAASQVYLLVVFSSVSSTLSYGFVGRRFRGRNSLLEALGIRILVYLSFIAVLSTGLGAFLGVYSVLLYIPLFMFMGVSWAFISINLSSILLNLKPRQISKVNLAXGVGSVTGILLSGYLFTLIPYPIQILVS…
1_34	metabatBin-sensitive.39.fa.contigs.fa-contigs.fa	52754	14200	unknown	unknown	pok; pantoate kinase [EC:2.7.1.169]	00770 Pantothenate and CoA biosynthesis [PATH:ko00770]	09108 Metabolism of cofactors and vitamins	09100 Metabolism	NA	MIKAYSPAGISGFFAPYIASSIRETGSIGGGVTVEDGVVVEVHDSEDEKIHVYINGVKTENSLAEYVTLKLMNEAHVSTGLTIRQTIKPPVGYGYGTSAASALATGIAVARYLNINKTLYEIXRIAHETEVVFRTGLGTVQGLLNPGIVLIRRPGEPGMAFVDNIIYDEDIYVITAWYSPIDTKAXIEGGVNLEFIKYLGEKTMEKVLRDPTPHNLMHRCWEYAQKAGFLTPALEKIIQSIWNIDGVIGVTQNMIGEAFFAIAYKEALDETRHVLEEMKRNIMITKITDRKPGLIR*
1_35	metabatBin-sensitive.39.fa.contigs.fa-contigs.fa	60863	10488	unknown	unknown	hypothetical	hypothetical	hypothetical	hypothetical	NA	MIVVGTGITGAGRTALLRSVVEYALSKGRRIDLVDIGPRMFEKASSLRIKIPGDKILDLDSTXLRFLRAAVFEEISHSLDEYRGEDKDLFISLHMSFRWHKVILPAFDYYYLNQIKPDFYATIIDSAAYILKRIEESPDLQHWRNKLNLREILIWQDEEVFITSIVADILGSPFYIIPRSSPPDMLYNIMREVELPRKKGLKPRMLKAYISYPMTMVKGNEEFERERLELIDKLRKRGVIIFDPVMVEDMILLDKIADKDVDDVVYVEEFDLHIRVKDILDARQYIIDQTIFRDYRFIDQSDMIVVFYPVKELSAGVLSEMIYAHTHMKNVYALFTQKNISPFFLNYSTEIFSDIDSIVEFIGNLVESQGETEQ*
1_36	metabatBin-sensitive.39.fa.contigs.fa-contigs.fa	31316	4623	unknown	unknown	hypothetical	hypothetical	hypothetical	hypothetical	NA	MAESXLMELVSQYGYLGVFLISLISNGTFIFPVPYLIVIYYIGATGAMDPLLVALLAGLGATIGEMXLYFLSMLGRVILXAXYKERVEAVKLALDKYGPIIIFFFALTPLPDDVIYPVLGIMKYNFLKVFIXCFLGKTLMSGIVVYAGYYSAEYIATFXGGESLFSSVLAVLIGIALAIIVLKVDWTKYFNVEVVRR*
1_37	metabatBin-sensitive.39.fa.contigs.fa-contigs.fa	34428	6361	unknown	unknown	HSPA5; heat shock 70kDa protein 5	05020 Prion diseases [PATH:ko05020]	09163 Neurodegenerative diseases	09160 Human Diseases	NA	MYXDIIILSVSSIVSLIIILYSAMSMNRELKXLIXPSISTRPIVSEGVDYITRKKELEYLKEILQNTIARVYKEYEEGRITEEERDILIXKFRSRLXDVDKELSEVSLYAELESLEKEYKKLMEDYEKRKKELEEKIQRIKSRIQVREEKEEKXVEEKKEEKEVKPRATRTRSTRETDLSALMEXXSEMMKKLEEGEE*
1_38	metabatBin-sensitive.39.fa.contigs.fa-contigs.fa	17149	4524	unknown	unknown	hypothetical	hypothetical	hypothetical	hypothetical	NA	MVSLLRKPRVSRRMVVAEIIRLMNLALNPDTPIKFADRYVYLARRFSMKYKVPIPRRYKLFICKGCKRVLKPGVTAVFRVRTRPKKHLXVKCLRCGHVYRRIYE*
1_39	metabatBin-sensitive.39.fa.contigs.fa-contigs.fa	38262	7667	unknown	unknown	EMG1; rRNA small subunit pseudouridine methyltransferase Nep1 [EC:2.1.1.260]	03009 Ribosome biogenesis [BR:ko03009]	09122 Translation	09120 Genetic Information Processing	NA	MKKTRXVFVEASLEPVPRKLWNHPSVESDSKRRRRHPSKILXYIPIHYTAMKDHGISTVKRGRPDIVHRLLIMTLDSPLCKXGLLEIYIHTLDDKIIWVNPDMRVPLDYYRFEGLMIQLLRKGRVPPEKEPILMKIIDSKLEDVFREXNRKVYLLSVEGEPIDIRKTIEILGETIVIGAFQEGEFREEIASYSDMRISISPYNHHASTAACNILTYMYMALKETPX*
1_40	metabatBin-sensitive.39.fa.contigs.fa-contigs.fa	51004	10873	unknown	unknown	hypothetical	hypothetical	hypothetical	hypothetical	NA	MSFIHYPEKSDIDIKPIVQAIRLYALLNQFEEILVRKRDPEDLNNIYRRIKEEIKIISSIPHEENVVHRYFPIGLYLLDDIPRDEDILEYIRELSSSIEKGIMEISEVISTGAGGKVASTKPPNMLFTYPIEKLAKGYRYIPGSRQCLISIPHAKPPLHDKGTLPLGREIASKTQXHLIYSTISRVYVDYNRDYSRLTPYRRVISKVIREGNIRILIDLHGKEGDDVDIEVGWANGMTAXNRTLKKLINILDXHGITYKYEDIRLSGGDIIRYHSLPRRNEALQLEISSSARKRMRRKLVKAISKFITEVA*
1_41	metabatBin-sensitive.39.fa.contigs.fa-contigs.fa	81604	13958	unknown	unknown	hypothetical	hypothetical	hypothetical	hypothetical	NA	MSMKLLDQYEFYVGIEEEAFTLNDEGFLTPHAYRVAEXLLKKLRDXKEFLMDIRKRLMGLQWEPSPTQIEYVTRXLPLSELLETIRFSREILGQNAEENGLILGYLSMHPIQSTPLPINGTHINISFXEEGMQRPPLNMLNYVANHXRNHLPELIAITANTPMMNGVYTGYASNRLMYSKVLKETPYSQIVVRPIRVIPPAVRSRFRYGVVFEKIRRYIRRIEVNPEGDRLVDLAIRGPVTNILEDMFKDPETTRIEARFIDNQLDTDYLHDTILLILGIIMDGIVRYRRNWKLKPRRNLSRLRWEAITNGVNGIAEDGRTFKERIEEVAGIVEKYLEQVGYMFKTSLKHGVPEQSKKRIKVVDENPQLTEYRLTGHHWLKIRVTDNRYVYTLDGRRKR…
1_42	metabatBin-sensitive.39.fa.contigs.fa-contigs.fa	22621	2607	unknown	unknown	hypothetical	hypothetical	hypothetical	hypothetical	NA	MREEASKILGLRPMSGISDVGSSLPIRVIITXTDDRIYVEYFLPTGKEMYPYFHVRETWSYYEDAENSFIDVWIKGHLLHRYFDNGLVEIEVSSDNRYAYAEYEYGRRKTRLYAYTTHEXPLLFK*
1_43	metabatBin-sensitive.39.fa.contigs.fa-contigs.fa	45365	6549	unknown	unknown	hypothetical	hypothetical	hypothetical	hypothetical	NA	MNPGPPAWKADVLPGYTTAASISMIRLFIISYPSGNKNFLIQVDGINKYSVDMKKASLFIYSGFLESPQXNAIKILRKRISCLIKKDYGMFYIVMDKLRYEYVRMLTEFTAKGVVIVTKEFSGDDSGGLFLSLAPIVNPRDRILTICDAKNLGGDLLNIIDLLYPEFKYNIVFLGNREGVEEPVYVHLGRSKLVRKFSRKEETEHVFNGIMLLRGSLYKWMERRLYKRPNLANLDFTEVLNDYISSGGKIYGYIIR*
1_44	metabatBin-sensitive.39.fa.contigs.fa-contigs.fa	57208	7422	unknown	unknown	potA; spermidine/putrescine transport system ATP-binding protein [EC:3.6.3.31]	02010 ABC transporters [PATH:ko02010]	09131 Membrane transport	09130 Environmental Information Processing	NA	MSYAVELENISKSFGEVQAVKNVSLKIRKNEFFXLLGPSGCGKTTTLRIIAGLEFPDTGRVMLNXEDVTDLPTHKRNIGMVXQTLALFPHMNVYDNIAFGLRMRKVPEREIRQRVKEMLEIVRMEGFEKRKINQLSGGQRQRVALARALIIKPAVLLLDEPLGALDLKIRQHMMVELKKIQKEVGTTFIYVXXDQTEAMVMSDRMAIMKDGVIQQIGSPHXVYMRPVNKFVALFIGDAINFIEGTYKDKGVLSTDLGDLKVPELSGYTGKSVILAIRPEKFFLENNIPSDIDNVIEGRVIFSIFRGSFVEYRVELDNGQEMVIFQPYLVAGQKIYEDGSRIKIGWYRDSAVILSH*
1_45	metabatBin-sensitive.39.fa.contigs.fa-contigs.fa	42858	7850	unknown	unknown	potC; spermidine/putrescine transport system permease protein	02010 ABC transporters [PATH:ko02010]	09131 Membrane transport	09130 Environmental Information Processing	NA	MKITDLILKIYTVFFLAVIYLPIAILIFFSFNESRSKIVFTGFTLENYYSLISNYAVWDSFYNSIWTAIVVTVVSVFLGIMISYGVTRYEFKGKNMLDILMLIPIIIPEIVEALTLLVFLIILGIRLSPYTVIIGHIAFDISFAYIVIKARMAGYDPQFEEAARTLGANEIQTFTKVTLPILMPGIVSAALIAFLQSYDDFIKTFFTRPPGFTTLPVYIWNMASRRGFALDLNALATFIVVISIVFAYVRLKVERW*
1_46	metabatBin-sensitive.39.fa.contigs.fa-contigs.fa	49182	12125	unknown	unknown	potH; putrescine transport system permease protein	02010 ABC transporters [PATH:ko02010]	09131 Membrane transport	09130 Environmental Information Processing	NA	MSHRREPWYITILDRIRSSRRIKVFLLVFLPFIYLIIFFFAPFIIALMYSLGMFKQVVYEFVFQPQISLEYYYRLFQYPGVLVAIQRSFYYAILTTVGTFLLSYPVAYYLGVKLPDKYQEMVVLVLFTPFWVNFLLRIYGMRFIFHELGFLNMILTTLGIVNDPIKILGTDTAVILVMIYTYVILMILPIYGVLEKLDKELLEAAATLGASPVKTFLKVTLPLSVPGILAGSLLVFIPAVGEFVIPELVGGANTVTLGTVIYNFFLRVKGTMGWGLGSAAGLIYIGLILVLSYLYIRLVGGEIRLG*
1_47	metabatBin-sensitive.39.fa.contigs.fa-contigs.fa	66208	10746	unknown	unknown	potD; spermidine/putrescine transport system substrate-binding protein	02010 ABC transporters [PATH:ko02010]	09131 Membrane transport	09130 Environmental Information Processing	NA	MSEADVGRRGFLKIXFAGATALXVGSALGYFAREGEVSTLRSENEALKKKVEELSSSLGVEVPTETQKNLNVYNWTWYANXALXXQWAKENNVNLVYXXFEDLDTXITXXTXXXANYDXVXIXDNEAQEXWNEGYXQXIDXDKIPNFEYXPEGFKGLPYDPNNEFTVVYSYGTTXLGYNSDACPEGVSKWEDVFDVDNPDSIIRRYAGKVTMMRDSSETMGAAAIYLGYDIDTTDXNXLKNIADLLIAQKPYLYGYVQTEDYMDELPVAARXCXSHAWNGDVAGIVYASDEYEVXXEXYYEXVKYVVPEEGAIAWYDNFVIPKNAKNVDVAHEFINWFLQPEVSAIHTITIKYPYPAGIKYVPKEILEDPMIFTPEELWDKLHIGRAXTPEEKAIRESY…
1_48	metabatBin-sensitive.39.fa.contigs.fa-contigs.fa	13739	2904	unknown	unknown	hypothetical	hypothetical	hypothetical	hypothetical	NA	MTERAXVAIIXXXVDGSKHXLFVXXXXXXNDPWXXHXAFXXXXFKXEDXXIXNTXVXXXXEXXGIDXKXYXXXXXXLXIXXPRNRPELKVYPYVFSLDEDIKPKCGEEIEACYWIPLESLRESDVEFGLGDXXRXXKXYVYXXGRKXXXIWXXTKRXXDNLXMRXXXE*
1_49	metabatBin-sensitive.39.fa.contigs.fa-contigs.fa	39994	9722	unknown	unknown	uncharacterized protein	99997 Function unknown	09194 Poorly characterized	09190 Unclassified	NA	MICMKGLRYYQFLPKXLPVXTRMAFEXLMDXKEGDIDISFDLGLSFTRIRVSGXVFTLKGYXYSIPTLLRXMREDYXXLLXSGEXRRIAXYRDNLFYKLXPVXPHXAPTIEIXGIKMHRVVGXXPWEDXGSKXSILNIRRGEHVLDXCTGLGYTAIHXFRXGGXVTXIEKDVNVLEXXSXNPWXXDLXXIXIXXXDAMDXIKXFEDESFDVIIHDXPRLSRAGHLYXXMFYEELYRVLRRXGXLFHYTGKVGYRRXGXDIMGGVSGRLKKTXFKPRIMRXXMGVXAVKPXXM*
1_50	metabatBin-sensitive.39.fa.contigs.fa-contigs.fa	74877	16843	unknown	unknown	CARS; cysteinyl-tRNA synthetase [EC:6.1.1.16]	00970 Aminoacyl-tRNA biosynthesis [PATH:ko00970]	09122 Translation	09120 Genetic Information Processing	NA	MLGXKCDGXMKIYNTQTRRKEEFKXGXKRLVRIYVCGXXXYDHXHIGHGRVYVVYDVXEXYLRYXGYDVMKAMNITXIDDKMIKRANELXISVKELAEXMSLSFLEDLVXLNVLLPEFIPRATHXIQDMXRIIEKLIEXGYAYVADGXVYFDVSKFDKYGELSKQSIEDLIAGRRVEPSEKKRNPLDFALWKAKKXGEPYWESPWGEGRPGWHIECSAMSMKLLGETIDIHGGAQDLIFPHHENEKAQSEAATGNRFVRYWMHCGLLTVNKEEMSKSKGNVVSLKEVLDKYGSDXXRIMYLGTHYRSMLEFTWDRLDDAKNTVERIKKAYENLQSILEKKDVKWVEKKKDLDVVEEYRKRIMDALDDDLNTPVALSEFLGFIRWVNKYAEETEMDRDVV…
1_51	metabatBin-sensitive.39.fa.contigs.fa-contigs.fa	44550	8487	unknown	unknown	DHPS; deoxyhypusine synthase [EC:2.5.1.46]	99974 Translation proteins	09192 Genetic information processing	09190 Unclassified	NA	MKRNVKDIDLDNLHSFSNLMKMFIDSGGFMASHIGKAFDILVEMFGDDDYTVFLSFPADIIATGLRGVIKTLIERKWVDIVITTCGTIDHDVARTFKDYYHGEFYMDDVSLRKRDIHRLGNVLVPRESYGEIIEEKMRNWLEEAYQSGMREVGTYELNWFIGSKLNESSILYWAYKNKTPVIVPGPYDGAVGYQIWMFQQFHRDFKLDLYKDEALLSDTVYEAKKTGGIVIGGGISKHHLLWWNQFRGGLDLAVQITTGVEFDGSLTGARLSEAITWGKVKPRGREVSIWGEATIVLPILVKALTEVL*
1_52	metabatBin-sensitive.39.fa.contigs.fa-contigs.fa	25728	9250	unknown	unknown	hypothetical	hypothetical	hypothetical	hypothetical	NA	MKNHLDIISIISFISLPLALLYLLYITGGDYFTLYXCVSSPIVLLAVFYIGFRGRIPLDKLELYAGISGRVVSLSILAFLLGPHMGIIYDYYYIEIFRWLMTYSGYGFVAPIEYMIGIFLESSFNYSITMDVVAGITLLLIVIYLLLLSLEVKIRYIAILAIYSIVGFIHSALFIAGLVYMYWDIFIVSSIFWAILNFARVYTIYNIIRIXAT*
1_53	metabatBin-sensitive.39.fa.contigs.fa-contigs.fa	54635	9007	unknown	unknown	pepP; Xaa-Pro aminopeptidase [EC:3.4.11.9]	01002 Peptidases [BR:ko01002]	09112 Enzyme families	09100 Metabolism	NA	MEKDDMRIDRLIGFMDRLNLDALVVFDKVNFRYLTGGVVDYSIAYVLREGRVGIISPVMEYERARSTTWADEVYAFSREKRDDEAIEAKTAIEAFKKLYGGLNRIGVPYSNISHSTFIKLVEAFGRERLADGDEAILESRVVKTDFELGLVRKAVEIVEAGVRKGIESIVEDVSELDIAFASHCHMKSLGADKVYDDLIVASGKRASLPHGRASTKPIKYGDVVTLDFVASYEGYYGDETRTVFLGRADKELKKIYEVVLNALEEAVDTVHDGVSAKEVDEVARKVIEKAGYGKYFTHSTGHGLGLEVHEKPRLSASDDTILKKNMVVTVEPGIYIAGLGGVRIEEDIVVRIGGCEVLTKNPNELLII*
1_54	metabatBin-sensitive.39.fa.contigs.fa-contigs.fa	14526	4048	unknown	unknown	hypothetical	hypothetical	hypothetical	hypothetical	NA	MDISEFQYMIWKTYRHHDEKRGLMKTYKWLVSEVEELGRALSKNNIDNIKEELADVLAWLSSVANLLKMDLEEVCIARYGAGCPKCRYIPCRCTYREXP*
1_55	metabatBin-sensitive.39.fa.contigs.fa-contigs.fa	78496	15828	unknown	unknown	pmbA; PmbA protein	01002 Peptidases [BR:ko01002]	09112 Enzyme families	09100 Metabolism	NA	MWMSTIYLEDLMESIMNYSLEKGAEDVVLNGFKKDMWLIRFSKNSLDITRFHDESWIEVYLGYRRRRLFSRINVIDEETAKSQVDNMIKSSEYXPPYPLYTNLPDRQFNYVIVPDTFVDEFNLEELAERLSNAVKTGKEMRMQDVSGSLLITQTKHIIYTSTGNMGEYRRTNANLNLRLFKKKDISYAVNQESVDPSKLEIEEGVIQQGELIKKVSRVSSVKPGKYNVVLSPVVAGNLFNYLSRGLSAMFIMMQNSPFIDKLGEKVLHESISLSDKPLLPXNPGAQSFDMEGVPTSDLYLFKEGVVNTYLHNLSTANKFGTESTGHAGFVYPLPHSLIVEPTGSSSLEDLFIEIKDGLYVTNVWYTRFQNFSTGDFSTLQRDIGFIIKDGEPVEAVSGM…
1_56	metabatBin-sensitive.39.fa.contigs.fa-contigs.fa	74284	11420	unknown	unknown	tldD; TldD protein	01002 Peptidases [BR:ko01002]	09112 Enzyme families	09100 Metabolism	NA	MKYIINYGMDKGADFIEARYERRLTDQIILRNGEVEGVSKSINEGVSIRLIHNGVASMGSTNIMTKSYLEAVIDELFSSARANTPLVSRKVTFSEEPXYDVEYFLAENIKWSDLSIDEKLSFLKDLDSQVMDNQFKSKFPGRSFFLEYTMEEKHYENSEESKIVSRIPRVSLFYILVGKYNSTTAQRYDEIAGSGGFEVVKTDKAYERVLESASALDRILTQSVKTPEGRMDVVVGSEVAGIIAHEAVGHPFEADRILGRESAQAGRSYVTLGMLGEKIGSDEVNVSDDPTIPGSYGFYLYDDEGVKARKRELIKEGIVNEFLHNREXAGRLEVHSNGAARAGGFDKEPIVRMSNTFFEPGDYSFEELIEDIVQGIYIKSFMEWNIDDTRLNQRYTGLE…
1_57	metabatBin-sensitive.39.fa.contigs.fa-contigs.fa	33222	6607	unknown	unknown	TYW3; tRNA wybutosine-synthesizing protein 3 [EC:2.1.1.282]	03016 Transfer RNA biogenesis [BR:ko03016]	09122 Translation	09120 Genetic Information Processing	NA	MLTPGSREESMITEVDRRVWREIRHRHIVSLTRAYRKGLVDEGIIPLIEEINNYSEECVTTSSCYGRIVLISFRYIGDKSLSSFYRKWHEPVDKDILWREIIGYKGRHPLWLLLQSTIIHVKCRTLDKAIELRNLGLEAGYKYSKILSISNRGFTTEISGTERLNLPVKKENKTLINEEFMEYFSEIMNEMFERIEIKKNRLIEILKNKNLKIRKN*
1_58	metabatBin-sensitive.39.fa.contigs.fa-contigs.fa	29892	3084	unknown	unknown	HSP20; HSP20 family protein	04141 Protein processing in endoplasmic reticulum [PATH:ko04141]	09123 Folding; sorting and degradation	09120 Genetic Information Processing	NA	MAFEDDFFDEIDKLFKEEMRRIRKIITELTRVRPEYISDLEKRGEPLVFGFTYRWKSGMEKPEVKFFGNVKPVQPYGIKISEEATPVYDIIDKGDHYEIVVELAGAKKDNIDVEIKGGNLHVKAKTPYKKYSVRIRIPANSNIEDMKAKLNNGILIITVPKKREEVSKKKIEIVEEED*
1_59	metabatBin-sensitive.39.fa.contigs.fa-contigs.fa	25219	5064	unknown	unknown	endA; tRNA-intron endonuclease; archaea type [EC:4.6.1.16]	03016 Transfer RNA biogenesis [BR:ko03016]	09122 Translation	09120 Genetic Information Processing	NA	MAVDRKALGYFYGTRVVIWNIEDARRIWSLGYFGKPMGIPKPKAPDFESPLLLDLLEAFYLHEKGYIEILDEKASSISQGDLLRLCRRSYADFDEKYLVYRDLRDRGLVVLSGLKFGVDFAVYRKGPGLEHAPYLIDVVSQNYLISGDDLIRAGRLATTVRKRFILAVPNLVDKKVRYIMFSWWRP*
1_60	metabatBin-sensitive.39.fa.contigs.fa-contigs.fa	37668	4452	unknown	unknown	hypothetical	hypothetical	hypothetical	hypothetical	NA	MYRDVELEARRQIISYLQDFSRIMVEISGMVVKLLEYTMEEKTENLGLLYKEVKKLDKEASDLQKVITNEILKSKPFLPNSEAIYTLVITMGDIVNSIDGAGYRASHLSIETIENEYLDDLKEIAVKVHDEIDAFREAIYLLAYNPAGLRNAIEKIYALEHEVDEVYRGSLSYLFLTGKDGINILKWIEIAERLENAADNVEKAADILTTFLMG*
1_61	metabatBin-sensitive.39.fa.contigs.fa-contigs.fa	78929	11275	unknown	unknown	ampp; AMP phosphorylase [EC:2.4.2.57]	99984 Nucleotide metabolism	09191 Metabolism	09190 Unclassified	NA	MKEEKRDVLTASIKDLTIDEAIVIINHEDAEELELKAGDKVFVYDPAKSNLKTTATLILSRDLVERGRIILSSRIARKIDVSEASPIKITQAPPPKSIDYIKEKMKGGKLDQMKIKTIIDEMVEGTVGKVEIMSFVLSEQFYGMDMDEIEYLTRAIYESGEIIEFNKPAYDKHSIGGVPGNKVSLLIVPIIAASGLLIPKTSSRAITSPSGTADTMEVLADVNLSVEEFKKVAEKTNGALIWGGALNLAPADDIIIRVERIMGLDPVPQMLASIMGKKMAAGINTMVLDIPVGKETKMESIDKAIDFARKVIELGNRIGIRVQAGITYGEQPVGHNIGPALEAKEALEALIKPKEAPASLVEKSCSLAGLLLEMSGKAPLGMGHQMAKEILYSGKAYEK…
1_62	metabatBin-sensitive.39.fa.contigs.fa-contigs.fa	46307	6607	unknown	unknown	ribose 1	99981 Carbohydrate metabolism	09191 Metabolism	09190 Unclassified	NA	MDNEFPTKFYEIVEGIKDMRIRGAGRIARAAVNALVIASDSIETGDVDEYIRRVKNAAKILVETRPTAVSLPNGLRYVLNKVLSDYRSGISKVSQLKDNLRKYAEDFVKISNEAIKRIAEYGAGRIEDGDVIMTHCNSSAAISVIISAYKAGKDIEVYATETRPRFQGRLTAKMLSDAGIDVTLIVDSAVRYFMNKVDKVVVGADAIAANGAVVNKIGTSMVALAAHEARVPFMVAAETYKFSPDTLFGKLIVIEERPYTEVVPEKWLSNKPKIRVRNPAFDVTPPEYIDLIITEIGVLNPAVFPFIIRDRFGVFYSELEPWEDS*
1_63	metabatBin-sensitive.39.fa.contigs.fa-contigs.fa	59415	3559	unknown	unknown	hypothetical	hypothetical	hypothetical	hypothetical	NA	MYGGDCNKSHDNVYSYLEWLFPSRLDALATVCKKLFDGVDVEKADLLYDIFSMRLGDKCREEIRERLDELILKVGEDAVLRQINREINTFLTDVSGKLIKHLSDINIVFDDYSLEPSAFTMGLRRNIRRIYKKTAFLSMPGLSKVLNMVYLYPVAIEYIEGVRDLFSRFSGTLVMLDEYDVMLVKRVLMHGGETVSLSKFLVGLLDSDRVFLERTAELDIGILTPCNEYLDIDLKNYLYILDGMPNINYTLSDECVSSVYPSLIDKAAGNLGIETILGLFRGTSPKILLTIDPYFNKALHIVARGKPFVVGFLPNLVTRVMSKV*
1_64	metabatBin-sensitive.39.fa.contigs.fa-contigs.fa	68609	11501	unknown	unknown	TIP49; TBP-interacting protein	99976 Replication; recombination and repair proteins	09192 Genetic information processing	09190 Unclassified	NA	MSLSIKFERIGAHTHIKGLGIEDGKAKFIAQGMVGQTRAREAAYIIVRMIKRGKMAGRAILISGPPGTGKTAIAIGIARELGRDVPFISLSGSEIYSSEMSKTEVLMRAIRKAIGVKIKDLREVIEGEVKKIELKMAPHPYNPYQQVPQSIKITLATTDEEKTFSAGMEIAMAFLQQGIQEGDVIMIDKETGKVMKIGRSKDSPRLYDIEGEEYVERPRGPLIKEREFVYVMTLHEIDMRRARGGSLLSLIFAGEGKEISSDVRREVDEWVKNMVEEGRAEIIPGVLFVDEIHMLDIEAFAFLNRALESEMAPIIIFASNRGFSKIRGTDLVSPHGIPMDLLDRLLIIITEPYNRDEMREIIKIRIREERIKISEEAVEKLVDLAEKNSLRXSIMLLAP…
1_65	metabatBin-sensitive.39.fa.contigs.fa-contigs.fa	41267	8626	unknown	unknown	TRM61; tRNA (adenine57-N1/adenine58-N1)-methyltransferase catalytic subunit [EC:2.1.1.219 2.1.1.220]	03016 Transfer RNA biogenesis [BR:ko03016]	09122 Translation	09120 Genetic Information Processing	NA	MLGEMTTVKEEDYILLMDKKQRKWLVKVEKDKRFYTHHGEIDLGNVIGMEYGSIIETHKGKELIILRPSIIDYIMKSGRPTQIVYPKDIGYIILRLGIKPGYNILEVGTGSGAITTALTWILNGVGRIDTYEKREDIAKAARKNIMRIPGSDVVNLHVMDFRNVELPNNEYDAGIIDIDSPWTILKKVYDALKPGSYIALIIPTYNQLDKVLDELNTYFTDIEAIEIFYRKLQAKKGKIRPEFRMIGYTTIVVTAAKKPVI*
1_66	metabatBin-sensitive.39.fa.contigs.fa-contigs.fa	23177	2469	unknown	unknown	hypothetical	hypothetical	hypothetical	hypothetical	NA	MNGVSGWLKNLVKDRKRLTKYVFFFNLILVLAVFSSFVFVAAAEATQTNGVFQGDKFVGAGIAVAGSTLGAGIALFGTASSGFAAIVEKSELATWLLLIAGLGEGVAIYGLIIAIMILGA*
1_67	metabatBin-sensitive.39.fa.contigs.fa-contigs.fa	103623	17159	unknown	unknown	ATPVI; V/A-type H+/Na+-transporting ATPase subunit I	00190 Oxidative phosphorylation [PATH:ko00190]	09102 Energy metabolism	09100 Metabolism	NA	MLRPSRMKRFYVAVPQNKEEEVAEALGKLGFVELFSEKPQTLRGDVALDTYSAFIRIVERARLAYETIEDILPTVGEKLSFVERLKSAFQIPKIERRVEKVSVDDLKSILPEYEERFSKYSSTLDSIRRRISEIDDLLVKIEVFRRHGIPLDTPGEYTHIFVKAGFVPEVNIDRLREALKPFNVVLTILEGRPKDKFVMIAASQKDKEAITNILTMLNMEEILLPEDIDPDPEKAYISLLEEKNKLFEELGTLKKELSSFIDELSPKLRYVRFMYRVRSMTLRTRNFSVFYGWVPKDKISELESKISEVTGGLMHLEAEDPDPESDVKPPTHLKHPPIVDKFQLIVRMRGTPSYYELDPTIFFTVLFSIMYGMMFGDVGQGIVLFILGQIFSRIKKPFL…
1_68	metabatBin-sensitive.39.fa.contigs.fa-contigs.fa	32379	2242	unknown	unknown	hypothetical	hypothetical	hypothetical	hypothetical	NA	MNKEDIGIIMVIATLAIPLAYVVYLXTAGQLAFGSYEVISELGKNPIIFLVDVILFLLGTTLIISSIEEDIAAKFIGYLYIIPVFNVVVAAVYSIGAVGFPSGLGVFIDAMFISMYNFIILLSLFLIDLRTREIGMEIFKKERGSLILIAEFLVYLVLRIQIGPSFPLMAFFMALAIATAFIFYSNFNNNNK*
1_69	metabatBin-sensitive.39.fa.contigs.fa-contigs.fa	65353	5677	unknown	unknown	hypothetical	hypothetical	hypothetical	hypothetical	NA	MVLKSANYIYVVTRTHGLSTHLLKREDLMTLLRAPSFEAFVEGVMKGDYAEKVGLLTSEKATAKDLNKIFSEVYVSRLLYVIKIASGGIKKFLDSFTRRVEVENIKKIIRAKFHGLEITQXDLIPLPRTYSVINYQAMIEAEALDDALNLLGFTKYRGVVNRLSVAREIDSTIPLEAFLDSIYFKNLYKSMKKVPDEPTLKSVVGTEIDFRNIYYLISYKLLDVPQRIMEESVVKPLHRFKDMEISNLIKAREEAIIEVLNTSNYRWLTSSIAQSLEERSIDNLEYELSRLFKGYIDKVGIRNALGLGYVVWYLYSIEYEFRNLTAIAIGKELGWEESEIKVIF*
1_70	metabatBin-sensitive.39.fa.contigs.fa-contigs.fa	26358	3109	unknown	unknown	hypothetical	hypothetical	hypothetical	hypothetical	NA	MVRLRREAEDLFMEAYRLFVKALMRKGLKDLDTIAKGVNYVKLSLDTSMIMGINLVQMDIKEPPNLDSIYDPLVQGAAKKLYEAFVKMLKAVEIENNIELLASELMSTSRKVNSLEKIVIPEYEALIRYVEERLLEEALEEFVRTRYIIVQRGGGE*
1_71	metabatBin-sensitive.39.fa.contigs.fa-contigs.fa	77886	8976	unknown	unknown	ATPVB; V/A-type H+/Na+-transporting ATPase subunit B	00190 Oxidative phosphorylation [PATH:ko00190]	09102 Energy metabolism	09100 Metabolism	NA	MGVDVRDVSGLIYRGIREVKGSILVLDPIPNVLYDEVVRVRAPDGIDRLGRVLEVSKDYIIIQVFGEESGLQTDTVIKFTGSTFEIPVSDDVLGRMFNGRFEPIDGMGPIASRDKRDINGEPINPKARIHPNNFIQTGISAIDGMLSLVRGQKLPIFSESGLPHNRVAAQIARQATVLGEEEEFALVFAAMGLKNDEARFFIDSFKLSGAIERSVVILNLADDPAIERLVTPRIALTIAEYLAFELGYHVLAILTDMTNYCEALREVSAAREEIPGRGGYPGYMYSDLATIYERAGIVRGKPGSLTQMPILTMPAGDKRHPIPDLTGYITEGQIILSRDLDSRGIYPPINVLPSLSRLMRSGIGPDKTRDDHKDVADQLYDAYSRGLKARDLARIVGEM…
1_72	metabatBin-sensitive.39.fa.contigs.fa-contigs.fa	93681	14541	unknown	unknown	ATPVA; V/A-type H+/Na+-transporting ATPase subunit A [EC:3.6.3.14 3.6.3.15]	00190 Oxidative phosphorylation [PATH:ko00190]	09102 Energy metabolism	09100 Metabolism	NA	MREGEVIRIAGTLVVGTGIPDITIGEVVEVGSEGLIGEVIRIIEDTFAVQVYEPTSGLKPGDPIKGTGKRLVAELGPGLLENIFDGVGRPLEDLIKASGPFIKRGIKAYTLPRDKKWEFKPTVKEGEYVSGGDIIGEVQETVNTVHKIMVPPDVSGKLIEXAEGEYTVTDVIAKVETEEGVIKELTMMQEWPVRVARPIAPGGRLSLDTPLITGQRVIDVFFPVAKGGAAAIPGGFGTGKTITLHQLAKWSDADIVVYIGCGERGNEMAEVLTDFPELKXPRTGRPLMERTVLIANTSNMXVSAREASVYIGITIAEYYRDMGYDVSLMADSTSRWAEAIREISGRLGEMPVERGFPAYLPDKIAEFYERAGRVKALGKPERVGSVTIVGAVSPPGGDF…
1_73	metabatBin-sensitive.39.fa.contigs.fa-contigs.fa	33330	5417	unknown	unknown	hypothetical	hypothetical	hypothetical	hypothetical	NA	MGIEELRKEILEEAEKKIKEILAEAEAEAKKIVEDAEKKAAQIIESRKESVLKSLREKERSELAIARIEGKRLIHNKKWDLVNEVFEKVIERLREFRKSKEYEDVLINYIADAVKHLNIDKALVSVNEDDHKMLKQKLKSIEKKVSKLVGKNVSLKLSDKKLRIIGGAIVTDMDEMVIYNNSFDARVGAAKEELAADVLNMLFGEGM*
1_74	metabatBin-sensitive.39.fa.contigs.fa-contigs.fa	15248	2301	unknown	unknown	hypothetical	hypothetical	hypothetical	hypothetical	NA	MSMEINKLLEIEREAEEKIREARLKAEKLVNEAKKKAQEIIKEAEAREFSDIEEEYKKKIQEEKEKVFKEYEAEAEKIYKKGSGNVDKAVDYVLKWVLGVE*
1_75	metabatBin-sensitive.39.fa.contigs.fa-contigs.fa	19135	2174	unknown	unknown	hypothetical	hypothetical	hypothetical	hypothetical	NA	MGSVVFVGDEYLSLAFRLIGVESYVVYDEIEAEKKIGDLLDNEDIDLLIIPESLYIKLTGRHFKFRREGRDKPVLAVVPGLEGSVGKRIEDIYNLISQAVGVRLELGR*
1_76	metabatBin-sensitive.39.fa.contigs.fa-contigs.fa	33162	5414	unknown	unknown	hypothetical	hypothetical	hypothetical	hypothetical	NA	MSRNLFKLFRPVGLILILIASALFIGHFILWISDGGSYPLGENMVNYELNIIPGIIMMKPITFSIVIGTIGYLLVLESIENPYKVVSEETMKIIEVISIFFLFISLYEILFNFMYWGAVIATLLDGGEAINVDLIASKFQYSKYSWNLVFATKLFFMIFFFSILTLVFINRWRRATQTV*
1_77	metabatBin-sensitive.39.fa.contigs.fa-contigs.fa	21465	2822	unknown	unknown	hypothetical	hypothetical	hypothetical	hypothetical	NA	MAHGWCGEVSVKNIVGKFGALGRVGKGIGLAAGLYALLLGVYPKPFNLLLVTGLLLVVAEALELYRAELKTIVKPVILGSSMGLIILYSFMVNDVLSSTIFMNQSSIIVSLVIGILLAVFTALFKLFE*
1_78	metabatBin-sensitive.39.fa.contigs.fa-contigs.fa	50887	7388	unknown	unknown	speB; agmatinase [EC:3.5.3.11]	00330 Arginine and proline metabolism [PATH:ko00330]	09105 Amino acid metabolism	09100 Metabolism	NA	MLPTELNCSFYGFNCPLEEAELLILGIPYYEKAYGGKPGVPPTSFLRMLSRYVEDNYVDGDGYYSSLKIRDIGDLQSSDEEDIELDIASIARFVEKTKKKLLMLGGSHMYTYYMIRSLRPRIMIVFDAHLDLKRRLMGHEFNHATYLRRIIEEKLVDKILVIGARAYEEEEVDYGXEKKISRINELSEIREWIMGLDTEDNKTYISIDLDHLDPSHMPHVTNPEPLGLHPWETFRILSHIRRSSLDIVGGDVVEYSPYTLEVYPGVLASRICLELARTIIKX*
1_79	metabatBin-sensitive.39.fa.contigs.fa-contigs.fa	151340	27521	unknown	unknown	pol; DNA polymerase; archaea type [EC:2.7.7.7]	03032 DNA replication proteins [BR:ko03032]	09124 Replication and repair	09120 Genetic Information Processing	NA	MCYIVVEEMRSLDTWINNKRSRETPVKKIEINDIRKERVDTPPPVKKSGRRENNVPIGNVGYVIENKGNGGVEPGGVYILLSADYDPQNEKVYLKFYDINREKIVLWYDVTGHRPYAYSKEDPEALRNHPEIIKLAEKIIDLRREKKHDTINDVEIEVTKIIVKDPLVIGGTRSSLREKITLWEADIKYYANYIFDMGFQVGGYYTLESADSIPKPLDIKDPPEIKKYIEKIDDPEIKRWIKILSMDIPNYKRIALDIEVYNPPGIMPQVEDPKYPIFMASLRGSDGLKKVIVHDLRNEIKEDKLKHDDFEIEIVKSEEELIKRVLEIXQEYPIVITFNGDKFDLPYIRKRGELLGIPNISXLIKLGRNDARVSWGIXIDLYELFKNISIKTYAFSNAY…
1_80	metabatBin-sensitive.39.fa.contigs.fa-contigs.fa	76865	10173	unknown	unknown	TARS; threonyl-tRNA synthetase [EC:6.1.1.3]	00970 Aminoacyl-tRNA biosynthesis [PATH:ko00970]	09122 Translation	09120 Genetic Information Processing	NA	MSXEFDELVPGEFYVLTPEGKLYYPEEFKSDDKNLMNLIEKEXLGVKKSYPKSPHIDYMRRLHIAETEPLSDAGHLTFLPKGTLIMDLLMDYALDVVRRIGGLPVKTSIMYDLNIPAISEHAKLFGQRMYKVKPVKREFVLRYAACFGQFAMLKRHYLSAKDLPLKLFEIADSYRYEQRGEVSGLARIRRFYMPDLHILTKDLEEAKDEFFKIFKLIFDEAHKFGWTYYNLYNIVEDFLVDHFNYILKLVKYENKPVLIHVVESGKYYWKINIEFHYMDSQGRPLETATVQIDVGNSKRFDIKYHGEDGVVKYPVILHTAIHGSLXRFLYEFXEEAAKMERTGKKPMLXVWLSPTQVRIIPVSANYLDYAYNILMMLRDSNIRVDIDDRXLTLAKKIRN…
1_81	metabatBin-sensitive.39.fa.contigs.fa-contigs.fa	11622	2203	unknown	unknown	hypothetical	hypothetical	hypothetical	hypothetical	NA	MTEGKXCSVIGCXAPAVKSISREKMKGVDLQVSSKGRRIYLCKEHYKVYKKQRKKIEKYERMRWK*
1_82	metabatBin-sensitive.39.fa.contigs.fa-contigs.fa	37018	4068	unknown	unknown	E2.7.8.39; archaetidylinositol phosphate synthase [EC:2.7.8.39]	99983 Lipid metabolism	09191 Metabolism	09190 Unclassified	NA	MLNKFRAKFNGIMTEIALXLTQFNIRPWMASLLXLVFXILAAYXLIYSMVNPYSVTVSVILFALGGFMDAIDGALARVQNRVSRWGAFYDSFLDRVAEIIYVLALYLGGIVSPLSSYLYIVTSLLISYTRARAEAINIDLSGVGIMERAERILILLIGLLVWSVTKYNIEILMLILIILNTVTILQRILTVKKRI*
1_83	metabatBin-sensitive.39.fa.contigs.fa-contigs.fa	65645	13928	unknown	unknown	hypothetical	hypothetical	hypothetical	hypothetical	NA	MKKIGLETDWFTAKVVNIDTLILITNIFFISLSINAPNILVGYGLVIPAMMISIIYTRPLKGALLFFLGHLIATFILIWTASMFTLVAGLSLIVRSLMVLILGYMYEKKTINNLLLLLTSIIILDTFISYSIALLYYGHDAIEVGLDIYSAIYIPYVYLSYKYYKRKLIPYSITLILAMILYYFSAAYFYAAALNILSIAILIMLLSPGRPEDMKKILGLLLAAFVMLTPLSMPFILYNTVVITYPYNPASWIGTQWLQTHEGGFCKPGNVFEHVYDPARLRILDTCVTIRGVVVSEISIAADGDVTFDVKLDPPYRHMLSIGSYILRDGAIHVEIVPYDRDAVLIPKKGDYVEITGVWVVDTDHGSWSEIHPAWSVVVIEFNTTST*
1_84	metabatBin-sensitive.39.fa.contigs.fa-contigs.fa	83178	15267	unknown	unknown	uncharacterized protein	99997 Function unknown	09194 Poorly characterized	09190 Unclassified	NA	MRVFRKIGDVLEILVFPHEKIRKGEYLLVEDRSKELSLIVQVIEINYIDAPGMLEDLVREGILKDSIVYENDLVDVGRTTXFLRDTKLATTLIRGSIHRNIFSPVYSDLPSRAFSSVRKISTAEIIKYVRNGSSLKHPIPIGYDFDGNIVYVDAVKLDGCLSLITGMKGSGKSHLAKLLVLSLVEHGAPVIVFDLNGEYVGLGENGRIKVLEAGKNLSFTLSYLGRETVLKLLTNVLGLPGVSANLFNEIWSLAERGRRSITVDYLISVVNNVVKNLMIRDALISRLMILGSSRFISDDENNVTRLEELFRDTKGYIVILKGLSSVERRLLVEVFLSKLTDLLEKELIPPLFLFAEEAHMYVRNTYWEDIITRMRHFGLFVVFITNQPDSLGQQVFRQL…
1_85	metabatBin-sensitive.39.fa.contigs.fa-contigs.fa	55167	9262	unknown	unknown	hypothetical	hypothetical	hypothetical	hypothetical	NA	MNFHEQFKSIQERAFKPRLDVLVELLNHIDGETFIPRDVDGGIFNFLPLLGFSEGGDAGLEFIEFSKLDNPRALAGIDSSVVPIAESRDGFVLGVKGAVVIERREGYEVITIGPLPIYISLKLVDTYSSITLLPRSYIRRAALDIGYAKRFAIDLFESMLLGNVAEGYRDLVILIDGSLISPFLRRNNTMINSIFRARENNISIVGLSKKSKLLKKYPELYRIAVSQGFPGALKVPNFIFKRPSPFKVYISLFNLSGVPFRVDLPKNEDPSIVLSEIFSSSVSNLGYPEVLKESHILSKISRFEVIVXRRVLEMRGAKFYYTEKLRDMLFGXFNKXSGKWGGGNEGL*
1_86	metabatBin-sensitive.39.fa.contigs.fa-contigs.fa	21088	5535	unknown	unknown	hypothetical	hypothetical	hypothetical	hypothetical	NA	MEMTEDRKIRVKLNIGGVEVEIECLPEQLNEAITTVVKTVEGITPAKEGDREEFYALTCKEAVEKLWREGWFEKPRKLGEIWDELSRRGYNYDRSAISHALLSLVKEGKLSRIGKARKYQYIQKIPYHVKT*
1_87	metabatBin-sensitive.39.fa.contigs.fa-contigs.fa	28118	3561	unknown	unknown	hypothetical	hypothetical	hypothetical	hypothetical	NA	MPKIKVTVVLDGMEYTVEGDPESVLRNVLQWVYKIMPEVDLARRLMVDIDYMRLSDVLSKYVMTSEEGDIIFKEDIPQRLSLSNKILIALGLSKLLYQLGKRDEDGIYLHELAKYVVSSTKTVSSRLSELYSTGYVEKNKMEDGVLYRITIKGLLRLLSMG*
1_88	metabatBin-sensitive.39.fa.contigs.fa-contigs.fa	29420	2891	unknown	unknown	hypothetical	hypothetical	hypothetical	hypothetical	NA	MSDEKTSIVSLRIKIGINELEISGEYESVMRIIDKLLPYLTSKEQASEVIQEPHEEQHEESRDIQITDLPPSIPLKRGEPLTEILTKLFDTRWGNKPXPLKDIIEALNSYGLYYPKSTIAVTLNRLAQRGVIRRVRGKGKYYLYVSSKPLKGDVDA*
1_89	metabatBin-sensitive.39.fa.contigs.fa-contigs.fa	103719	13984	unknown	unknown	gatE; glutamyl-tRNA(Gln) amidotransferase subunit E [EC:6.3.5.7]	00970 Aminoacyl-tRNA biosynthesis [PATH:ko00970]	09122 Translation	09120 Genetic Information Processing	NA	MKSEYEEYGLKIGLEIHFQLDTGRKLFCRCPPEILESVEGLRFIRRLRPTQSELGQVDPAAYFEFKKGLTIEYVAPFESSCLVEMDEEPPHPIDRTALETVVRIAQYMRSSIVDEVHVMRKIVVDGSNTTGFQRTAIIGLGGYIRVNELDKNIPIQTICLEEEAARLIKREGNXVSYYLDRLGIPLVEIATAPVIHSPDEAAVVALSIGRIVSATGFKRRGLGSVRQDINISILGGNIVEVKGVQKITQLKKVIEFEFKRQLGLHKISEALKERGISKESISASLVKDVTGIFLNTRNKIIRRNIKKGGKVVGVLLRGFSGLIGTETAPGYRLGKEFAERVRFWTGLKGVFHTDELPGYGITREEVDNLKEFFEAGELDAVVFVVAPEKQAYEAIKRVI…
1_90	metabatBin-sensitive.39.fa.contigs.fa-contigs.fa	68526	7987	unknown	unknown	gatD; glutamyl-tRNA(Gln) amidotransferase subunit D [EC:6.3.5.7]	00970 Aminoacyl-tRNA biosynthesis [PATH:ko00970]	09122 Translation	09120 Genetic Information Processing	NA	MTNIVEYFLKKKGVNIGDYVEVYLMDRIKYKGIIMPKHEFSKPEILVLKLDNGYNIGIDINKVLDIRKTEAPEISPGVSVEDEVERPEDLPRVLVMGVGGTILSKVDYTXGAVRXAVSTEELLSILPEVNQIAEXDTKIIMNKYSEHLTPSDWSKISREIYSXISSKKYDGIVVLHGTDTLGYTAAAVSFAVQQLPIPXVFVGSQRSSDRPSSDAALNLISAIRVAGYADIAEVVVAMHRDTSDEYIAVHQGTRVRKNHTSRRDAFQSIDTNPYMLVDSEGRFKILRDGFRRRDVNRSPILYPKFSQDVALVKFYPGFNHHILLSLLHNGVKAVILEGTGLGHVGEYLFETIGLLVDNGVHIYMTSQCIWGRVNMNVYDTGRFLRKLGVIPLENIISET…
1_91	metabatBin-sensitive.39.fa.contigs.fa-contigs.fa	98588	15160	unknown	unknown	ELP3; elongator complex protein 3 [EC:2.3.1.48]	03036 Chromosome and associated proteins [BR:ko03036]	09124 Replication and repair	09120 Genetic Information Processing	NA	MTGGRETTVDEKLREXVKFIVKXVREKGIKDPVKINRIKYRAVRLFRLGRVPSNVEILKYVNEIDPELASXFRLKPVRSISGVVIVAIMTYPYECPHGRCLYCPHYPGAPISYTGKEPSAMRGIHNEFDPYKQVTSRLEQLESMGHSTDKVEIIIQGGTFNATPLEYREWYMRRLLQAFIGYYPESFEKGVLDAEKSPKRIVGITFETRPDACSEEQINWMLERGGTRVELGVQTIYDDVYKYVDRGHSIQDVIEATRRLRDAGFKVTYHLMPGLPLTNFKHDLNIFNLVFSSHNYMPDNLKIYPTLVLEHTGLLEIWRSGGYKPYDTEIAKDLVSLVKGNIIPPWIRIMRVNRDIPSHEIIDGVKKTNLRQIVQMDMRKIGLRCRCIRCREAGHRWMK…
1_92	metabatBin-sensitive.39.fa.contigs.fa-contigs.fa	10759	1685	unknown	unknown	RP-S30e; small subunit ribosomal protein S30e	04121 Ubiquitin system [BR:ko04121]	09123 Folding; sorting and degradation	09120 Genetic Information Processing	NA	MGTHGSLTKAGKVRSLTPKIDPMPHPPTNPKKRNRINYKKRILLNRPPGQFRPGRR*
1_93	metabatBin-sensitive.39.fa.contigs.fa-contigs.fa	85027	16757	unknown	unknown	hypothetical	hypothetical	hypothetical	hypothetical	NA	MRKIRKINFKLIKNFSSLLMQQISIYIISLLTFGIISRILNPTEMGVYGLIVSLLYLVGLSANFGLKKVGIRLIAGYTALNEERKIRXXFWLTTTLSLPFIAVIIALVSYGIGYFKIFEAVESTNGLILFTILLSLFAFRNLIVAGLEALQLFHYETLYVSTGFLVYRLLMIYFLLRGYGVDGILVAWIIGEVLSIVLIMRKTVPQYSPPTLESEKPSNIIKDAAPLFIADIILAATEYGDRIVSYIFGPSILAYFYIATTGILFLTAMYQAIQGSMLPHLSEEYHLNGIDGLSNRIEDISRYIFIFVSPVFILAAALAEPLIYLLAGPAYGGAIPLFQIMSIGLWLGPLNPLLQSAFIAAKKNKELMIIMVASIIXDLXIMIXLYPYVGYISTGIGXA…
1_94	metabatBin-sensitive.39.fa.contigs.fa-contigs.fa	55137	10880	unknown	unknown	NOP56; nucleolar protein 56	03009 Ribosome biogenesis [BR:ko03009]	09122 Translation	09120 Genetic Information Processing	NA	MIKLHLTPYGVVKEGDGSLEIYKFGDTPEKAGVNLYKLYKGRLSLENIVEDIKDSDQVLVTSRVLYKLLGRYSELADKIKYVDREETSSELLIKTRVAKDTEEALRLIKDVMKTYSEEKLKEELANKDLLIIHAINSYDEYTETINLFYERLREWYGIYFPELAEXVTKIESYAXLVATLTWREEFTKENLLKLGYAEKKAAAIEEAAKASRGGMLEMNDIEMIRTHAKMLKDMVKTRDAIEKYLEELLEEVAPNITAIVGSKLAARLIAKAGGIKKLAMFPASTIQLLGAERALFLALRKGRKPPKHGIIFQHPFVGQSPKXIRGRVARILAGKLTIAARVDAFGGEYVGEKLYEEVKEKVEMLRQQAPKLKDKKIRVNPKPKKGAHRKRKKRRRRR*
1_95	metabatBin-sensitive.39.fa.contigs.fa-contigs.fa	37337	3464	unknown	unknown	flpA; fibrillarin-like pre-rRNA processing protein	03009 Ribosome biogenesis [BR:ko03009]	09122 Translation	09120 Genetic Information Processing	NA	MKVVETNVKNMYWIEKGDKKILATKNMTPGITYYKESLFKTKVGELREWIPYKSKLAAVVLKGLDIGFMNDARRILYLGVSTGTTVSHISDIIEDRGVIYGVEIAPRVMLEFIGRVISHRENIIPLFFDARIPGEYRDIVDYPVDLVYCDVAQPDQTRIAILNSKAFLKEEGIVLYAIKARSIDATKEPKVIYREEAKKMEIEGFEILDVLDLEPYERDHAMIYARYKG*
1_96	metabatBin-sensitive.39.fa.contigs.fa-contigs.fa	35593	4927	unknown	unknown	hypothetical	hypothetical	hypothetical	hypothetical	NA	MSPFKVLGIELTDVYELIRFNLNTKQERAGLMSYKSGDVYHIGFYYPSFLKKIILAFIYIISSSPPPPVYSYSNDYNGKEIVLSHPTDSPSFINIPVARLNDIPHDFASLEELEANWRFIEVDGVESLIKLGSTAYFDTSDIPYIWYDVDRKTYLLNIYSSDDGIDVNLYYYWIGEYMGPYIYVSRDYSKVGYSENIRDVSKNYFLVVKSRSLPYLSLKNLK*
1_97	metabatBin-sensitive.39.fa.contigs.fa-contigs.fa	49939	10248	unknown	unknown	hypothetical	hypothetical	hypothetical	hypothetical	NA	MKEVRVRDILYEKAXXLVRETDTLAHARXVGIRTRRKTIVVIDXEXRPIGILDMXDIGXKILXKPNYARPLDRLLVSDFMDKDILTXGXGDYVVDVXXMILENRKEVIVLGKDEEVYGVIEAEDLLGPYSRLSRSETLVREVYRXXXPTASPXHSIKYXYEXMEEKGXDAVIVXDQXRRPVGIVTYSDIIYLPITSISRGSRYXKDSTKRVVFVKYSLPVLEDIMSSPVFVASLDELLVDAAGRMYFERIGHLPVVDEENTIIGLIDKYIILEDMVRTGL*
1_98	metabatBin-sensitive.39.fa.contigs.fa-contigs.fa	43459	8485	unknown	unknown	hypothetical	hypothetical	hypothetical	hypothetical	NA	MKVVDIAIKNFPTIDKDARIKDAIEMMVKKDVDRLVVLRNKRELYGIITEYDILFKLSQRAVKRFEPYNTSVASAATSPVDVAYLDTDVKTAANMMLNRGYSSLPVIDREDNQLYGLVTKREIIKIFNKHKEKYGGTVIRDIMANVQGKVELFHRLVQAETKMRASGFNTLVVTHQKKFVGIVTALDIARAIFTIKKLIPTQKWEYNLRKILVADVVNRDVETLTPDNTIADAXNLLLNGRQRXIPILEEDEVVGVVSRRHVMRFMLNNNLL*
